# Supplementary material for: Impact of COVID-19 on Healthcare Workers in Brazil between August and November 2020: A Cross-Sectional Survey
Source: Int J Environ Res Public Health. 2021 Jun 17;18(12):6511. doi: 10.3390/ijerph18126511 (PMC8296453; doi:10.3390/ijerph18126511)
Supplement: Supplementary file 1 [file ijerph-18-06511-s001.zip]

Archive with 7 entries (6 files):
- ijerph-1258440-supplementary/
- ijerph-1258440-supplementary/ijerph-1258440-tableS1.pdf
- ijerph-1258440-supplementary/ijerph-1258440-tableS2.pdf
- ijerph-1258440-supplementary/ijerph-1258440-tableS3.pdf
- Table S1.pdf
- Table S2.pdf
- Table S3.pdf
